# Supplementary material for: Universal superconducting precursor in three classes of unconventional superconductors
Source: Nat Commun. 2019 Jun 21;10:2729. doi: 10.1038/s41467-019-10635-w (PMC6588566; doi:10.1038/s41467-019-10635-w)
Supplement: Supplementary file 3 — Source Data [file 41467_2019_10635_MOESM3_ESM.txt]

strain %	stress (MPa)
0		4.5676
0		4.5676
0		4.0868
0		4.3272
0		4.808
0		10.5776
0		9.1352
0.00272		6.4908
0.00272		9.3756
0.00272		9.616
0.00272		9.1352
0.00545		8.8948
0.00545		8.8948
0.00545		12.5008
0.00545		11.5392
0.00545		11.0584
0.00545		10.5776
0.00545		10.3372
0.00545		13.9432
0.00545		13.222
0.00545		12.5008
0.00817		12.2604
0.00817		15.3856
0.00817		14.6644
0.00817		13.9432
0.00817		17.0684
0.00817		16.3472
0.00817		15.626
0.0109		17.5492
0.0109		17.7896
0.0109		16.3472
0.0109		17.5492
0.0109		19.232
0.0109		18.2704
0.0109		17.7896
0.0109		20.434
0.0109		19.4724
0.0109		22.1168
0.0109		20.9148
0.01362		19.9532
0.01362		22.5976
0.01362		21.3956
0.01362		23.7996
0.01362		22.5976
0.01362		24.7612
0.01362		23.3188
0.01362		25.4824
0.01362		23.7996
0.01362		25.9632
0.01362		24.7612
0.01362		26.444
0.01362		25.0016
0.01362		27.1652
0.01362		27.1652
0.01362		27.1652
0.01362		28.848
0.01635		27.646
0.01635		28.6076
0.01635		29.5692
0.01635		29.8096
0.01635		29.5692
0.01635		30.5308
0.01635		30.5308
0.01635		31.4924
0.01635		31.4924
0.01907		31.9732
0.01907		32.2136
0.01907		32.454
0.0218		33.8964
0.0218		33.656
0.0218		34.1368
0.0218		34.3772
0.0218		34.6176
0.0218		35.0984
0.0218		35.5792
0.0218		35.8196
0.0218		37.262
0.02452		36.7812
0.02452		37.7428
0.02452		37.9832
0.02452		39.4256
0.02452		38.2236
0.02452		39.666
0.02724		39.1852
0.02724		40.3872
0.02724		40.6276
0.02724		40.868
0.02997		40.6276
0.02997		42.07
0.02997		42.3104
0.02997		42.3104
0.02997		42.5508
0.02997		43.7528
0.03269		44.474
0.03269		44.2336
0.03269		44.2336
0.03542		44.474
0.03542		45.9164
0.03814		45.9164
0.03814		46.1568
0.04087		46.3972
0.04087		47.1184
0.04087		47.3588
0.04359		47.5992
0.04359		48.08
0.04359		48.5608
0.04359		48.8012
0.04632		49.282
0.04632		49.7628
0.04632		50.2436
0.04904		50.7244
0.04904		50.9648
0.05176		51.2052
0.05176		51.4456
0.05449		51.686
0.05721		51.686
0.05721		51.4456
0.05721		51.686
0.05994		51.4456
0.05994		51.4456
0.05994		51.4456
0.05994		51.4456
0.06266		51.686
0.06266		51.686
0.06266		51.4456
0.06266		51.4456
0.06266		49.7628
0.06539		49.7628
0.06539		49.7628
0.06539		49.282
0.06539		49.0416
0.06266		49.0416
0.06266		47.3588
0.06266		47.3588
0.06266		47.5992
0.06266		46.6376
0.06266		45.9164
0.06266		46.1568
0.06266		45.4356
0.05994		44.9548
0.05994		45.1952
0.05994		44.474
0.05994		43.9932
0.05994		43.272
0.05994		43.272
0.05721		42.5508
0.05721		41.8296
0.05721		42.3104
0.05721		41.8296
0.05449		41.3488
0.05449		41.1084
0.05449		40.1468
0.05449		39.666
0.05449		39.4256
0.05176		38.7044
0.05176		38.2236
0.05176		38.2236
0.04904		37.5024
0.04904		36.5408
0.04904		36.5408
0.04632		37.0216
0.04632		35.3388
0.04632		34.6176
0.04632		35.5792
0.04359		33.656
0.04359		34.3772
0.04087		33.1752
0.04087		33.656
0.04087		31.9732
0.04087		33.1752
0.03814		31.0116
0.03814		32.2136
0.03814		30.7712
0.03814		31.0116
0.03814		30.7712
0.03542		29.0884
0.03542		30.2904
0.03542		28.6076
0.03542		29.5692
0.03542		27.8864
0.03542		27.8864
0.03542		27.646
0.03269		25.9632
0.03269		26.9248
0.03269		25.4824
0.03542		25.242
0.03542		25.9632
0.03269		25.0016
0.03269		24.2804
0.03269		24.04
0.03269		24.04
0.03269		23.7996
0.03269		22.3572
0.03269		22.1168
0.03269		22.5976
0.03269		21.636
0.02997		21.1552
0.02997		20.6744
0.02997		20.6744
0.02997		20.434
0.02997		19.7128
0.02997		18.9916
0.02724		18.7512
0.02724		18.7512
0.02724		18.2704
0.02724		17.5492
0.02452		17.0684
0.02452		16.828
0.02724		16.5876
0.02724		16.1068
0.02724		15.1452
0.02724		14.424
0.02724		13.9432
0.02724		13.4624
0.02452		13.222
0.02452		12.9816
0.02452		12.9816
0.02452		12.9816
0.0218		12.5008
0.0218		12.02
0.0218		11.7796
0.0218		11.0584
0.0218		10.818
0.0218		10.3372
0.0218		9.8564
0.0218		9.3756
0.0218		9.1352
0.0218		8.414
0.0218		7.212
0.0218		6.4908
0.0218		6.4908
0.0218		6.2504
0.0218		6.2504
0.01907		6.2504
0.01907		4.0868
0.01907		4.0868
0.01907		4.3272
0.01907		4.3272
0.01907		4.3272
0.01907		4.3272
0.01635		4.3272
0.01635		4.0868
0.01635		4.3272
0.01635		4.0868
0.01635		4.3272
0.01635		4.3272
0.01635		4.3272
0.01362		4.3272
0.01362		4.3272
0.01362		4.3272
0.01362		4.0868
0.01362		4.3272
0.01362		4.5676
